# Supplementary material for: Improved Method of Background Value Determination for Sb and Cd in Freshwater Sediment—Insights from Controlling Factors on Spatial Variability
Source: Int J Environ Res Public Health. 2023 Mar 2;20(5):4465. doi: 10.3390/ijerph20054465 (PMC10001654; doi:10.3390/ijerph20054465)
Supplement: Supplementary file 1 [file ijerph-20-04465-s001.zip]

Archive with 1 entries (1 files):
- ijerph-2204486-supplementary.pdf
